# Supplementary material for: Possible Involvement of the Upregulation of ΔNp63 Expression Mediated by HER2-Activated Aryl Hydrocarbon Receptor in Mammosphere Maintenance
Source: Int J Mol Sci. 2022 Oct 11;23(20):12095. doi: 10.3390/ijms232012095 (PMC9603582; doi:10.3390/ijms232012095)
Supplement: Supplementary file 1 [file ijms-23-12095-s001.zip]

Archive with 1 entries (1 files):
- ijms-1870410-supplementary.pdf
